# Supplementary material for: Mice Condition Cephalic-Phase Insulin Release to Flavors Associated with Postoral Actions of Concentrated Glucose
Source: Nutrients. 2024 Jul 12;16(14):2250. doi: 10.3390/nu16142250 (PMC11279997; doi:10.3390/nu16142250)
Supplement: Supplementary file 1 [file nutrients-16-02250-s001.zip]

Archive with 1 entries (1 files):
- nutrients-3089084-supplementary.pdf
